# Supplementary material for: Autumn temperatures at African wintering grounds affect body condition of two passerine species during spring migration
Source: PLoS One. 2019 May 29;14(5):e0217619. doi: 10.1371/journal.pone.0217619 (PMC6541296; doi:10.1371/journal.pone.0217619)
Supplement: S1 Appendix — (XLSX) [file pone.0217619.s001.xlsx]

## Sheet: Data for paper
Species	Wing length(mm)	Weight (gr)	Year
SYLCUR	65	9.5	1984
SYLCUR	67	10	1984
SYLCUR	68	10	1984
SYLCUR	66	11	1984
SYLCUR	67	10.5	1984
SYLCUR	68	11	1984
SYLCUR	66	11	1984
SYLCUR	67	9	1984
SYLCUR	66	13	1984
SYLCUR	66	11	1984
SYLCUR	68.5	10.5	1984
SYLCUR	63	9	1984
SYLCUR	66	9	1984
SYLCUR	68	11.5	1984
SYLCUR	68	9	1984
SYLCUR	63	10	1984
SYLCUR	67	11	1984
SYLCUR	67	11	1984
SYLCUR	62	9.5	1984
SYLCUR	66	9	1984
SYLCUR	65	11	1984
SYLCUR	66	11	1984
SYLCUR	64	10	1984
SYLCUR	65	8.5	1984
SYLCUR	66	8	1984
SYLCUR	64	9	1984
SYLCUR	67	10	1984
SYLCUR	61	8.5	1984
SYLCUR	67	9.5	1984
SYLCUR	63	8.5	1984
SYLCUR	68	9.5	1984
SYLCUR	67	9.5	1984
SYLCUR	65	11.5	1984
SYLCUR	66	10	1984
SYLCUR	71	10	1984
SYLCUR	67	10	1984
SYLCUR	68	10	1984
SYLCUR	65	10	1984
SYLCUR	66	10	1984
SYLCUR	68	10.5	1984
SYLCUR	67	10	1984
SYLCUR	64	9	1984
SYLCUR	65	9	1984
SYLCUR	69	12	1984
SYLCUR	69	10	1984
SYLCUR	68	8.5	1984
SYLCUR	70	9.5	1984
SYLCUR	66	9	1984
SYLCUR	67	10	1984
SYLCUR	69	9.5	1984
SYLCUR	64	9.5	1984
SYLCUR	67	11	1984
SYLCUR	65	10	1984
SYLCUR	67	10	1984
SYLCUR	66	11.5	1984
SYLCUR	65	10	1984
SYLCUR	70	10.5	1984
SYLCUR	68	9.5	1984
SYLCUR	65	10	1984
SYLCUR	66	9.5	1984
SYLCUR	67	10	1984
SYLCUR	68	10	1984
SYLCUR	67	10.5	1984
SYLCUR	67	11	1984
SYLCUR	65	10	1984
SYLCUR	66	9	1984
SYLCUR	68	11	1984
SYLCUR	68	9.5	1984
SYLCUR	66	9.5	1984
SYLCUR	70	10.5	1984
SYLCUR	70	9.5	1984
SYLCUR	66	10	1984
SYLCUR	68	9	1984
SYLCUR	68	10	1984
SYLCUR	70	9.5	1984
SYLCUR	67	10	1984
SYLCUR	67	9	1984
SYLCUR	65	9.5	1984
SYLCUR	70	10	1984
SYLCUR	67	10	1984
SYLCUR	66	9.5	1984
SYLCUR	69	11.5	1984
SYLCUR	68	10	1984
SYLCUR	67	10	1984
SYLCUR	70	11	1984
SYLCUR	67	11	1984
SYLCUR	67	14.5	1984
SYLCUR	68	11.5	1984
SYLCUR	68	9	1984
SYLCUR	65	9.5	1984
SYLCUR	65	10	1984
SYLCUR	67	9.5	1984
SYLCUR	67	9.5	1984
SYLCUR	69	9.5	1984
SYLCUR	68	9.5	1984
SYLCUR	67	12	1984
SYLCUR	65	9.5	1984
SYLCUR	69	10	1984
SYLCUR	65	10	1984
SYLCUR	67	12	1984
SYLCUR	69	11.5	1984
SYLCUR	69	9.5	1984
SYLCUR	67	10	1984
SYLCUR	71	10	1984
SYLCUR	65	10	1984
SYLCUR	67	9.5	1984
SYLCUR	67	10.5	1984
SYLCUR	67	10	1984
SYLCUR	66	10.5	1984
SYLCUR	67	12	1984
SYLCUR	67	9.5	1984
SYLCUR	69	9	1984
SYLCUR	67	10.5	1984
SYLCUR	70	11	1984
SYLCUR	65	10.5	1984
SYLCUR	68	10	1984
SYLCUR	66	11	1984
SYLCUR	66	11	1984
SYLCUR	66	10.5	1984
SYLCUR	66	10.5	1984
SYLCUR	67	9.5	1984
SYLCUR	65	10.5	1984
SYLCUR	68	9	1984
SYLCUR	68	11	1984
SYLCUR	66	10	1984
SYLCUR	70	10	1984
SYLCUR	69	9.5	1984
SYLCUR	65	10.5	1984
SYLCUR	65	9	1984
SYLCUR	67	11.5	1984
SYLCUR	69	12.5	1984
SYLCUR	68	9.5	1984
SYLCUR	70	10	1984
SYLCUR	67	9.5	1984
SYLCUR	63	9	1984
SYLCUR	66	9.5	1984
SYLCUR	66	9	1984
SYLCUR	68	9.5	1984
SYLCUR	66	10	1984
SYLCUR	66	9.5	1984
SYLCUR	65	9.5	1984
SYLCUR	68	10.5	1984
SYLCUR	69	10.5	1984
SYLCUR	65	9.5	1984
SYLCUR	68	10.5	1984
SYLCUR	67	9.5	1984
SYLCUR	68	9.5	1984
SYLCUR	69	11.5	1984
SYLCUR	67	9.5	1984
SYLCUR	65	9.5	1984
SYLCUR	68	10.5	1984
SYLCUR	68	11.5	1984
SYLCUR	64	10	1984
SYLCUR	71	11.5	1984
SYLCUR	66	10	1984
SYLCUR	68	9.5	1984
SYLCUR	66	10.5	1984
SYLCUR	67	10.5	1984
SYLCUR	68	9.5	1984
SYLCUR	64	10.5	1984
SYLCUR	69	10.5	1984
SYLCUR	69	9.5	1984
SYLCUR	69	10	1984
SYLCUR	70	11	1984
SYLCUR	66	10.5	1984
SYLCUR	70	10	1984
SYLCUR	65	10.5	1984
SYLCUR	67	10	1984
SYLCUR	65	10	1984
SYLCUR	65	9.5	1984
SYLCUR	68	10	1984
SYLCUR	67	9	1984
SYLCUR	69	10	1984
SYLCUR	65	9	1984
SYLCUR	69	10	1984
SYLCUR	68	11	1984
SYLCUR	67	9.5	1984
SYLCUR	68	11	1984
SYLCUR	69	9.5	1984
SYLCUR	67	10	1984
SYLCUR	69	8.5	1984
SYLCUR	69	10	1984
SYLCUR	67	9.5	1984
SYLCUR	67	9	1984
SYLCUR	70	10	1984
SYLCUR	69	10	1984
SYLCUR	64	11	1984
SYLCUR	66	9	1984
SYLCUR	65	9	1984
SYLCUR	66	9	1984
SYLCUR	64	9	1984
SYLCUR	67	8	1984
SYLCUR	70	11	1984
SYLCUR	64	9	1984
SYLCUR	67	9	1984
SYLCUR	68	9	1984
SYLCUR	65	9	1984
SYLCUR	70	9	1984
SYLCUR	68	9	1984
SYLCUR	68	9	1984
SYLCUR	70	10	1984
SYLCUR	70	9	1984
SYLCUR	66	9	1984
SYLCUR	68	9	1984
SYLCUR	65	9	1984
SYLCUR	67	9	1984
SYLCUR	68	10	1984
SYLCUR	70	10	1984
SYLCUR	66	9	1984
SYLCUR	67	9	1984
SYLCUR	67	10	1984
SYLCUR	69	10	1984
SYLCUR	66	9.5	1984
SYLCUR	71	11	1984
SYLCUR	67	10	1984
SYLCUR	68	9	1984
SYLCUR	69	10	1984
SYLCUR	67	9	1984
SYLCUR	67	10	1984
SYLCUR	68	10	1984
SYLCUR	64	9	1984
SYLCUR	65	10	1984
SYLCUR	67	11	1984
SYLCUR	66	10	1984
SYLCUR	66	9.5	1984
SYLCUR	70	9	1984
SYLCUR	66	9	1984
SYLCUR	67	9.5	1984
SYLCUR	69	9	1984
SYLCUR	68	10	1984
SYLCUR	68	10	1984
SYLCUR	68	9.5	1984
SYLCUR	69	9	1984
SYLCUR	68	8	1984
SYLCUR	66	8	1984
SYLCUR	67	10.5	1984
SYLCUR	70	9	1984
SYLCUR	68	10	1984
SYLCUR	69	9	1984
SYLCUR	66	9	1984
SYLCUR	67	9	1984
SYLCUR	69	9	1984
SYLCUR	69	9	1984
SYLCUR	67	10	1984
SYLCUR	67	11	1984
SYLCUR	68	11	1984
SYLCUR	67	9.5	1984
SYLCUR	68	9	1984
SYLCUR	68	8	1984
SYLCUR	69	9	1984
SYLCUR	70	13	1984
SYLCUR	68	9	1984
SYLCUR	66	10	1984
SYLCUR	69	9	1984
SYLCUR	70	10	1984
SYLCUR	67	8.5	1984
SYLCUR	66	9	1984
SYLCUR	65	9	1984
SYLCUR	70	9	1984
SYLCUR	67	9	1984
SYLCUR	67	9	1984
SYLCUR	67	9	1984
SYLCUR	66	9	1984
SYLCUR	66	9.5	1984
SYLCUR	66	9	1984
SYLCUR	70	9	1984
SYLCUR	67	9	1984
SYLCUR	66	9.5	1984
SYLCUR	66	10	1984
SYLCUR	70	10.5	1984
SYLCUR	69	10	1984
SYLCUR	64	9.5	1984
SYLCUR	66	9	1984
SYLCUR	67	9.5	1984
SYLCUR	66	9	1984
SYLCUR	66	13	1984
SYLCUR	67	9	1984
SYLCUR	66	8	1984
SYLCUR	65	9	1984
SYLCUR	68	9.5	1984
SYLCUR	68	10	1984
SYLCUR	67	11	1984
SYLCUR	68	9.5	1984
SYLCUR	66	9.5	1984
SYLCUR	68	10	1984
SYLCUR	65	8.5	1984
SYLCUR	67	10	1984
SYLCUR	69	9	1984
SYLCUR	64	9.5	1984
SYLCUR	66	9.5	1984
SYLCUR	68	9.5	1984
SYLCUR	67	9	1984
SYLCUR	65	9.5	1984
SYLCUR	69	9.5	1984
SYLCUR	67	9.5	1984
SYLCUR	66	10	1984
SYLCUR	68	14.5	1984
SYLCUR	66	9	1984
SYLCUR	72	10.5	1984
SYLCUR	65	9	1984
SYLCUR	69	9.5	1984
SYLCUR	67	10	1984
SYLCUR	65	11.5	1984
SYLCUR	64	10	1984
SYLCUR	65	9	1984
SYLCUR	68	9.5	1984
SYLCUR	66	10	1984
SYLCUR	68	9	1984
SYLCUR	71	10	1984
SYLCUR	64	12	1984
SYLCUR	65	10.5	1984
SYLCUR	65	9	1984
SYLCUR	63	9.5	1984
SYLCUR	69	9.5	1984
SYLCUR	70	11	1984
SYLCUR	65	13	1984
SYLCUR	68	13	1984
SYLCUR	69	9	1984
SYLCUR	70	10	1984
SYLCUR	65	9	1984
SYLCUR	67	9.7	1984
SYLCUR	70	10.6	1984
SYLCUR	69	9.6	1984
SYLCUR	66	10.7	1984
SYLCUR	65	13.3	1984
SYLCUR	66	9.5	1984
SYLCUR	67	11.7	1984
SYLCUR	66	10.8	1984
SYLCUR	70	11.5	1984
SYLCUR	65	10	1984
SYLCUR	73	10	1984
SYLCUR	67	13.5	1984
SYLCUR	67	10	1984
SYLCUR	66	9.5	1984
SYLCUR	67	9.5	1984
SYLCUR	66	10.5	1984
SYLCUR	68	9.5	1984
SYLCUR	66	12	1984
SYLCUR	67	11	1984
SYLCUR	68	12	1984
SYLCUR	67	9.5	1984
SYLCUR	66	10	1984
SYLCUR	66	11	1984
SYLCUR	69	10.5	1984
SYLCUR	67	11.5	1984
SYLCUR	66	10	1984
SYLCUR	66	9.8	1984
SYLCUR	68	10.5	1984
SYLCUR	67	10	1984
SYLCUR	64	10	1984
SYLCUR	68	9.5	1984
SYLCUR	65	9	1984
SYLCUR	69	10.5	1984
SYLCUR	68	12	1984
SYLCUR	66	10.5	1984
SYLCUR	68	11.5	1984
SYLCUR	71	11.5	1984
SYLCUR	66	8	1984
SYLCUR	66	11	1984
SYLCUR	68	10	1984
SYLCUR	67	8.5	1984
SYLCUR	64	9.5	1984
SYLCUR	67	9.5	1984
SYLCUR	69	11	1984
SYLCUR	64	12	1984
SYLCUR	66	8.5	1984
SYLCUR	68	10	1984
SYLCUR	67	10	1984
SYLCUR	68	13	1984
SYLCUR	66	11.5	1984
SYLCUR	68	10	1984
SYLCUR	67	9.5	1984
SYLCUR	68	9.5	1984
SYLCUR	69	11.5	1984
SYLCUR	67	10.5	1984
SYLCUR	65	10.5	1984
SYLCUR	67	10	1984
SYLCUR	65	10	1984
SYLCUR	64	10	1984
SYLCUR	67	9	1984
SYLCUR	67	11	1984
SYLCUR	68	10	1984
SYLCUR	66	10	1984
SYLCUR	66	9	1984
SYLCUR	66	10.5	1984
SYLCUR	66	9	1984
SYLCUR	72	10.5	1984
SYLCUR	69	12	1984
SYLCUR	68	13	1984
SYLCUR	67	10	1984
SYLCUR	67	11	1984
SYLCUR	65	13	1984
SYLCUR	65	9	1984
SYLCUR	67	10.5	1984
SYLCUR	67	10.5	1984
SYLCUR	70	13	1984
SYLCUR	65	12.5	1984
SYLCUR	67	10	1984
SYLCUR	67	11	1984
SYLCUR	67	9.5	1984
SYLCUR	64	11.5	1984
SYLCUR	68	12	1984
SYLCUR	67	9.5	1984
SYLCUR	69	9	1984
SYLCUR	66	11	1984
SYLCUR	68	11.5	1984
SYLCUR	66	10	1984
SYLCUR	67	10.5	1984
SYLCUR	65	9.5	1984
SYLCUR	66	12	1984
SYLCUR	66	10	1984
SYLCUR	64	9.5	1984
SYLCUR	65	9.5	1984
SYLCUR	65	12	1984
SYLCUR	66	11	1984
SYLCUR	68	9.5	1984
SYLCUR	66	9.5	1984
SYLCUR	65	10.5	1984
SYLCUR	68	9	1984
SYLCUR	67	12	1984
SYLCUR	66	9.5	1984
SYLCUR	70	10	1984
SYLCUR	67	13	1984
SYLCUR	67	8.5	1984
SYLCUR	71	10.5	1984
SYLCUR	67	9.5	1984
SYLCUR	68	9	1984
SYLCUR	67	9	1984
SYLCUR	68	9.5	1984
SYLCUR	68	10	1984
SYLCUR	64	9	1984
SYLCUR	67	10	1984
SYLCUR	66	10	1984
SYLCUR	66	8	1984
SYLCUR	68	10	1984
SYLCUR	66	9.5	1984
SYLCUR	70	12	1984
SYLCUR	64	11	1984
SYLCUR	68	11	1984
SYLCUR	68	10	1984
SYLCUR	67	9.5	1984
SYLCUR	68	9	1984
SYLCUR	68	10	1984
SYLCUR	67	11	1984
SYLCUR	67	10	1984
SYLCUR	70	12	1984
SYLCUR	68	10.5	1984
SYLCUR	66	10	1984
SYLCUR	70	12	1984
SYLCUR	67	9	1984
SYLCUR	63	10	1984
SYLCUR	65	13	1984
SYLCUR	67	11	1984
SYLCUR	67	9.5	1984
SYLCUR	65	10.5	1984
SYLCUR	64	10.5	1984
SYLCUR	64	10	1984
SYLCUR	68	10	1984
SYLCUR	67	8.5	1984
SYLCUR	71	11	1984
SYLCUR	69	10.5	1984
SYLCUR	66	13.5	1984
SYLCUR	68	10	1984
SYLCUR	65	10	1984
SYLCUR	68	12	1984
SYLCUR	66	10.5	1984
SYLCUR	65	9.5	1984
SYLCUR	69	11.5	1984
SYLCUR	65	10	1984
SYLCUR	67	10	1984
SYLCUR	69	11	1984
SYLCUR	66	10.5	1984
SYLCUR	65	10.5	1984
SYLCUR	65	11	1984
SYLCUR	67	9.5	1984
SYLCUR	67	9.5	1984
SYLCUR	71	10	1984
SYLCUR	68	10.5	1984
SYLCUR	70	10	1984
SYLCUR	66	11	1984
SYLCUR	65	10	1984
SYLCUR	64	10	1984
SYLCUR	67	9.5	1984
SYLCUR	68	11.5	1984
SYLCUR	67	10	1984
SYLCUR	67	9.5	1984
SYLCUR	68	10	1984
SYLCUR	68	9.5	1984
SYLCUR	70	10	1984
SYLCUR	67	10.5	1984
SYLCUR	67	10	1984
SYLCUR	65	10.5	1984
SYLCUR	66	11	1984
SYLCUR	64	9	1984
SYLCUR	68	10	1984
SYLCUR	67	11.5	1984
SYLCUR	66	10	1984
SYLCUR	69	11	1984
SYLCUR	65	11	1984
SYLCUR	69	11	1984
SYLCUR	65	10	1984
SYLCUR	67	9	1984
SYLCUR	66	10	1984
SYLCUR	64	9	1984
SYLCUR	67	10.5	1984
SYLCUR	65	12	1984
SYLCUR	66	10.5	1984
SYLCUR	66	9.5	1984
SYLCUR	69	10.5	1984
SYLCUR	69	11	1984
SYLCUR	69	11	1984
SYLCUR	65	10	1984
SYLCUR	66	9.6	1984
SYLCUR	67	10	1984
SYLCUR	67	10.5	1984
SYLCUR	65	9	1984
SYLCUR	73	10	1984
SYLCUR	65	9.5	1984
SYLCUR	66	10	1984
SYLCUR	65	9.5	1984
SYLCUR	66	10	1984
SYLCUR	69	8.5	1984
SYLCUR	69	11.5	1984
SYLCUR	70	11	1984
SYLCUR	67	9	1984
SYLCUR	70	10	1984
SYLCUR	67	11	1984
SYLCUR	67	10	1984
SYLCUR	68	10	1984
SYLCUR	65	9.5	1984
SYLCUR	67	10.5	1984
SYLCUR	67	11	1984
SYLCUR	69	11	1984
SYLCUR	69	10.5	1984
SYLCUR	68	9.5	1984
SYLCUR	67	10	1984
SYLCUR	71	11	1984
SYLCUR	65	8.5	1984
SYLCUR	67	11	1984
SYLCUR	65	8.5	1984
SYLCUR	65	9	1984
SYLCUR	70	11	1984
SYLCUR	67	9	1984
SYLCUR	67	10	1984
SYLCUR	68	10.5	1984
SYLCUR	65	11	1984
SYLCUR	65	10.5	1984
SYLCUR	66	12.5	1984
SYLCUR	69	10	1984
SYLCUR	66	10	1984
SYLCUR	64	11	1984
SYLCUR	63	10	1984
SYLCUR	71	14	1984
SYLCUR	68	11	1984
SYLCUR	66	10	1984
SYLCUR	65	9.5	1984
SYLCUR	65	9	1984
SYLCUR	66	10	1984
SYLCUR	67	9.5	1984
SYLCUR	67	9	1984
SYLCUR	64	9	1984
SYLCUR	65	10	1984
SYLCUR	67	11.5	1984
SYLCUR	67	11	1984
SYLCUR	68	12	1984
SYLCUR	66	11	1984
SYLCUR	71	11	1984
SYLCUR	65	8.5	1984
SYLCUR	69	10	1984
SYLCUR	70	11.5	1984
SYLCUR	64	10.5	1984
SYLCUR	71	12.5	1984
SYLCUR	67	9	1984
SYLCUR	68	12	1984
SYLCUR	64	12	1984
SYLCUR	70	12	1984
SYLCUR	68	11	1984
SYLCUR	66	10	1984
SYLCUR	64	11	1984
SYLCUR	66	10.5	1984
SYLCUR	71	10	1984
SYLCUR	69	9	1984
SYLCUR	67	12	1984
SYLCUR	68	9.5	1984
SYLCUR	67	11	1984
SYLCUR	68	10	1984
SYLCUR	70	10.5	1984
SYLCUR	71	11	1984
SYLCUR	69	9.5	1984
SYLCUR	66	11	1984
SYLCUR	68	9.5	1984
SYLCUR	65	9	1984
SYLCUR	69	12	1984
SYLCUR	70	10.5	1984
SYLCUR	69	11.5	1984
SYLCUR	67	9.5	1984
SYLCUR	68	9	1984
SYLCUR	66	10.5	1984
SYLCUR	67	9.5	1984
SYLCUR	67	10	1984
SYLCUR	65	9	1984
SYLCUR	64	9	1984
SYLCUR	69	10.5	1984
SYLCUR	68	9.5	1984
SYLCUR	71	9.5	1984
SYLCUR	66	9	1984
SYLCUR	66	10	1984
SYLCUR	68	9	1984
SYLCUR	68	10	1984
SYLCUR	65	9.5	1984
SYLCUR	67	9.5	1984
SYLCUR	68	10	1984
SYLCUR	67	10	1984
SYLCUR	64	10.5	1984
SYLCUR	66	10	1984
SYLCUR	68	10.5	1984
SYLCUR	66	10	1984
SYLCUR	65	9.5	1984
SYLCUR	66	10	1984
SYLCUR	67	12	1984
SYLCUR	65	10	1984
SYLCUR	67	9	1984
SYLCUR	66	10.5	1984
SYLCUR	65	9	1984
SYLCUR	60	9.5	1984
SYLCUR	68	15.5	1984
SYLCUR	70	12	1984
SYLCUR	66	12.5	1984
SYLCUR	67	11.5	1984
SYLCUR	67	10	1984
SYLCUR	67	12	1984
SYLCUR	70	11.5	1984
SYLCUR	68	11	1984
SYLCUR	66	10.5	1984
SYLCUR	65	10.5	1984
SYLCUR	67	12	1984
SYLCUR	70	11.5	1984
SYLCUR	66	12.5	1984
SYLCUR	68	11.5	1984
SYLCUR	70	12	1984
SYLCUR	67	12.5	1984
SYLCUR	68	11.5	1984
SYLCUR	65	9.5	1984
SYLCUR	70	11	1984
SYLCUR	68	12	1984
SYLCUR	67	12	1984
SYLCUR	71	11.5	1984
SYLCUR	68	11	1984
SYLCUR	68	10.5	1984
SYLCUR	66	10.5	1984
SYLCUR	65	10.5	1984
SYLCUR	64	11	1984
SYLCUR	71	11	1984
SYLCUR	66	10.5	1984
SYLCUR	69	11	1984
SYLCUR	67	14	1984
SYLCUR	66	10	1984
SYLCUR	70	10.5	1984
SYLCUR	66	9.5	1984
SYLCUR	65	9	1984
SYLCUR	68	9.5	1984
SYLCUR	65	10.5	1984
SYLCUR	66	9.5	1984
SYLCUR	68	9.5	1984
SYLCUR	67	10.5	1984
SYLCUR	65	13.5	1984
SYLCUR	67	9.5	1984
SYLCUR	68	10	1984
SYLCUR	67	10.5	1984
SYLCUR	68	10	1984
SYLCUR	68	10	1984
SYLCUR	65	8.5	1984
SYLCUR	64	9	1984
SYLCUR	62	8	1984
SYLCUR	62	9	1984
SYLCUR	62	10.5	1984
SYLCUR	62	9	1984
SYLCUR	62	10.5	1984
SYLCUR	62	9.5	1984
SYLCUR	62	8	1984
SYLCUR	62	9	1984
SYLCUR	62	9	1984
SYLCUR	62	11	1984
SYLCUR	62	10.5	1984
SYLCUR	62	9.5	1984
SYLCUR	62	9.5	1984
SYLCUR	67	10	1984
SYLCUR	66	8.5	1984
SYLCUR	67	9	1984
SYLCUR	67	8.5	1984
SYLCUR	68	9.5	1984
SYLCUR	64	9	1984
SYLCUR	68	10	1984
SYLCUR	63	9.5	1984
SYLCUR	66	9.5	1984
SYLCUR	64	9.5	1984
SYLCUR	65	9	1984
SYLCUR	67	10	1984
SYLCUR	68	10.5	1984
SYLCUR	66	9.5	1984
SYLCUR	66	10	1984
SYLCUR	67	10	1984
SYLCUR	70	9.5	1984
SYLCUR	69	9.5	1984
SYLCUR	67	9.5	1984
SYLCUR	66	9.5	1984
SYLCUR	68	10.5	1984
SYLCUR	66	11	1984
SYLCUR	68	11	1984
SYLCUR	67	9.5	1984
SYLCUR	66	9.5	1984
SYLCUR	66	11	1984
SYLCUR	66	9	1984
SYLCUR	68	12	1984
SYLCUR	65	9.5	1984
SYLCUR	68	9.5	1984
SYLCUR	67	11	1984
SYLCUR	68	9.5	1984
SYLCUR	66	10	1984
SYLCUR	65	10.5	1984
SYLCUR	64	11	1984
SYLCUR	62	10.5	1984
SYLCUR	65	9	1984
SYLCUR	68	10.5	1984
SYLCUR	67	9.5	1984
SYLCUR	68	10	1984
SYLCUR	66	9.5	1984
SYLCUR	64	9.5	1984
SYLCUR	65	9.5	1984
SYLCUR	70	10	1984
SYLCUR	69	11.5	1984
SYLCUR	67	12.5	1984
SYLCUR	67	9.5	1984
SYLCUR	68	11.5	1984
SYLCUR	66	10	1984
SYLCUR	65	10	1984
SYLCUR	64	9	1984
SYLCUR	67	8.5	1984
SYLCUR	63	9	1984
SYLCUR	67	9.5	1984
SYLCUR	65	9.5	1984
SYLCUR	68	10	1984
SYLCUR	67	9.5	1984
SYLCUR	67	10.5	1984
SYLCUR	65	9.5	1984
SYLCUR	66	8.5	1984
SYLCUR	68	10	1984
SYLCUR	68	10	1984
SYLCUR	66	9.5	1984
SYLCUR	68	9	1984
SYLCUR	65	9	1984
SYLCUR	67	9.5	1984
SYLCUR	66	10	1984
SYLCUR	66	10	1984
SYLCUR	68	10	1984
SYLCUR	67	9	1984
SYLCUR	67	10	1984
SYLCUR	67	10	1984
SYLCUR	68	9.5	1984
SYLCUR	67	10.5	1984
SYLCUR	68	9.5	1984
SYLCUR	67	10	1984
SYLCUR	65.5	9.5	1984
SYLCUR	68	9.5	1984
SYLCUR	67	10.5	1984
SYLCUR	67	11	1984
SYLCUR	67	9.5	1984
SYLCUR	66	10	1984
SYLCUR	69	9	1984
SYLCUR	67	10.5	1984
SYLCUR	65	9.5	1984
SYLCUR	70	10.5	1984
SYLCUR	67	10	1984
SYLCUR	67	10	1984
SYLCUR	70	12.5	1984
SYLCUR	67	9	1984
SYLCUR	69	10	1984
SYLCUR	65	9.5	1984
SYLCUR	67	10.5	1984
SYLCUR	68	10.5	1984
SYLCUR	70	10	1984
SYLCUR	66	9.5	1984
SYLCUR	65	10	1984
SYLCUR	68	9.5	1984
SYLCUR	68	10	1984
SYLCUR	67	11	1984
SYLCUR	66	10	1984
SYLCUR	67	9.5	1984
SYLCUR	68	9.5	1984
SYLCUR	68	9	1984
SYLCUR	69	9	1984
SYLCUR	65	9.5	1984
SYLCUR	67	10	1984
SYLCUR	65	8	1984
SYLCUR	67	9.5	1984
SYLCUR	68	10	1984
SYLCUR	65	9.5	1984
SYLCUR	67	9.5	1984
SYLCUR	67	9	1984
SYLCUR	67	9.5	1984
SYLCUR	67	9.5	1984
SYLCUR	72	10	1984
SYLCUR	68	10	1984
SYLCUR	66	9.5	1984
SYLCUR	65	9.5	1984
SYLCUR	69	9	1984
SYLCUR	63	10	1984
SYLCUR	67	9.5	1984
SYLCUR	66	9	1984
SYLCUR	65	12	1984
SYLCUR	65	10	1984
SYLCUR	69	9	1984
SYLCUR	73	12	1984
SYLCUR	65	8.5	1984
SYLCUR	68	9	1984
SYLCUR	66	10	1984
SYLCUR	65	11.5	1984
SYLCUR	68	10.5	1984
SYLCUR	68	10.5	1984
SYLCUR	65	9	1984
SYLCUR	67	12	1984
SYLCUR	69	8.5	1984
SYLCUR	69	9.5	1984
SYLCUR	68	10	1984
SYLCUR	68	9	1984
SYLCUR	68	9	1984
SYLCUR	66	9.5	1984
SYLCUR	68	9.5	1984
SYLCUR	65	9	1984
SYLCUR	67	9	1984
SYLCUR	65	10	1984
SYLCUR	66	10	1984
SYLCUR	68	10.5	1984
SYLCUR	65	12	1984
SYLCUR	66	9	1984
SYLCUR	67	10	1984
SYLCUR	65	9.5	1984
SYLCUR	68	9	1984
SYLCUR	65	9	1984
SYLCUR	65	9	1984
SYLCUR	69	10.5	1984
SYLCUR	67	8.5	1984
SYLCUR	67	9.5	1984
SYLCUR	71	11	1984
SYLCUR	67	8.5	1984
SYLCUR	63	9	1984
SYLCUR	65	9.5	1984
SYLCUR	66	9.5	1984
SYLCUR	66	9	1984
SYLCUR	66	9	1984
SYLCUR	67	9	1984
SYLCUR	70	9	1984
SYLCUR	67	8.5	1984
SYLCUR	64	9	1984
SYLCUR	66	10.5	1984
SYLCUR	67	10.5	1984
SYLCUR	65	9.5	1984
SYLCUR	65	10	1984
SYLCUR	66	10.5	1984
SYLCUR	67	11	1984
SYLCUR	66	11.5	1984
SYLCUR	66	10.5	1984
SYLCUR	66	10	1984
SYLCUR	65	9.5	1984
SYLCUR	66	10	1984
SYLCUR	68	9	1984
SYLCUR	71	10	1984
SYLCUR	65	10	1984
SYLCUR	67	10	1984
SYLCUR	68	10	1984
SYLCUR	66	10	1984
SYLCUR	67	11.5	1984
SYLCUR	65	8.5	1984
SYLCUR	65	9	1984
SYLCUR	66	9	1984
SYLCUR	67	9	1984
SYLCUR	66	9.5	1984
SYLCUR	69	9	1984
SYLCUR	68	9.5	1984
SYLCUR	69	9.5	1984
SYLCUR	66	10	1984
SYLCUR	65	9	1984
SYLCUR	63	8	1984
SYLCUR	64	8.5	1984
SYLCUR	66	9	1984
SYLCUR	65	9	1984
SYLCUR	63	9	1984
SYLCUR	65	9.5	1984
SYLCUR	66	9.5	1984
SYLCUR	67	9.5	1984
SYLCUR	67	9	1984
SYLCUR	68	9.5	1984
SYLCUR	69	9.5	1984
SYLCUR	68	9.5	1984
SYLCUR	66	9	1984
SYLCUR	65	8.5	1984
SYLCUR	69	9	1984
SYLCUR	67	9.5	1984
SYLCUR	65	9	1984
SYLCUR	64	9	1984
SYLCUR	67	8.5	1984
SYLCUR	70	9.5	1984
SYLCUR	66	8.5	1984
SYLCUR	64	8	1984
SYLCUR	67	9	1984
SYLCUR	67	8.5	1984
SYLCUR	67	9	1984
SYLCUR	66	8.5	1984
SYLCUR	62	8.5	1984
SYLCUR	66	8.5	1984
SYLCUR	71	10.5	1984
SYLCUR	67	10	1984
SYLCUR	65	8	1984
SYLCUR	69	10	1984
SYLCUR	64	9.5	1984
SYLCUR	68	8.5	1984
SYLCUR	69	10.5	1984
SYLCUR	64	10	1984
SYLCUR	68	8.2	1984
SYLCUR	67	9.5	1984
SYLCUR	66	8.5	1984
SYLCUR	65	9	1984
SYLCUR	68	9.5	1984
SYLCUR	66	9	1984
SYLCUR	64	9.5	1984
SYLCUR	66	9	1984
SYLCUR	66	9	1984
SYLCUR	66	9.5	1984
SYLCUR	64	8.5	1984
SYLCUR	66	8	1984
SYLCUR	65	9	1984
SYLCUR	65	9.5	1984
SYLCUR	65	10	1984
SYLCUR	66	9.5	1984
SYLCUR	68	9.5	1984
SYLCUR	65	10.5	1984
SYLCUR	70	11.5	1984
SYLCUR	65	9.5	1984
SYLCUR	67	10	1984
SYLCUR	67	10	1984
SYLCUR	63	9.5	1984
SYLCUR	66	10	1984
SYLCUR	64	8.5	1984
SYLCUR	65	9	1984
SYLCUR	67	10	1984
SYLCUR	64	9	1984
SYLCUR	68	9.5	1984
SYLCUR	66	10	1984
SYLCUR	68	9.5	1984
SYLCUR	68	10	1984
SYLCUR	64	9	1984
SYLCUR	65	9.5	1984
SYLCUR	64	10	1984
SYLCUR	63	9	1984
SYLCUR	67	10	1984
SYLCUR	68	9.5	1984
SYLCUR	67	9	1984
SYLCUR	65	9.5	1984
SYLCUR	65	9	1984
SYLCUR	65	8	1984
SYLCUR	67	8	1984
SYLCUR	65	10	1984
SYLCUR	64	9	1984
SYLCUR	65	9.5	1984
SYLCUR	67	9	1984
SYLCUR	65	8	1984
SYLCUR	66	9	1984
SYLCUR	66	10	1984
SYLCUR	63	9	1984
SYLCUR	66	9	1984
SYLCUR	68	11	1984
SYLCUR	65	8.5	1984
SYLCUR	66	9	1984
SYLCUR	69	10	1984
SYLCUR	67	10	1984
SYLCUR	69	9	1984
SYLCUR	69	8	1984
SYLCUR	66	9	1984
SYLCUR	67	9.5	1984
SYLCUR	65	10	1984
SYLCUR	63	10	1984
SYLCUR	63	8	1984
SYLCUR	65	9	1984
SYLCUR	64	9.5	1984
SYLCUR	67	9.5	1984
SYLCUR	64	9.5	1984
SYLCUR	65	7.5	1984
SYLCUR	64	9.5	1984
SYLCUR	63	10.5	1984
SYLCUR	63	9.5	1984
SYLCUR	65	8.5	1984
SYLCUR	65	9	1984
SYLCUR	64	10.5	1984
SYLCUR	66	10	1984
SYLCUR	69	9	1984
SYLCUR	68	9	1984
SYLCUR	65	10	1984
SYLCUR	65	9	1984
SYLCUR	65	10	1984
SYLCUR	64	8.5	1984
SYLCUR	63	9.5	1984
SYLCUR	65	9.5	1984
SYLCUR	63	8.5	1984
SYLCUR	65	8	1984
SYLCUR	61	8	1984
SYLCUR	68	9.5	1984
SYLCUR	66	10	1984
SYLCUR	63	10.5	1984
SYLCUR	63	9	1984
SYLCUR	63	10.5	1984
SYLCUR	66	9.5	1984
SYLCUR	65	9.5	1984
SYLCUR	66	9.5	1984
SYLCUR	65	10	1984
SYLCUR	68	10	1984
SYLCUR	65	9.5	1984
SYLCUR	66	9.5	1984
SYLCUR	67	10.5	1984
SYLCUR	65	8.5	1984
SYLCUR	62	9.5	1984
SYLCUR	62	8.5	1984
SYLCUR	69	9	1984
SYLCUR	69	9	1984
SYLCUR	65	9.5	1984
SYLCUR	67	9	1984
SYLCUR	64	10	1984
SYLCUR	66	10	1984
SYLCUR	66	10	1984
SYLCUR	66	10	1984
SYLCUR	65	10.5	1984
SYLCUR	67	10	1984
SYLCUR	65	9	1984
SYLCUR	67	9.5	1984
SYLCUR	66	9.5	1984
SYLCUR	64	9	1984
SYLCUR	64	8.5	1984
SYLCUR	66	8.5	1984
SYLCUR	66	9.5	1984
SYLCUR	68	9	1984
SYLCUR	64	9	1984
SYLCUR	65	14	1984
SYLCUR	66	10	1984
SYLCUR	64	9	1984
SYLCUR	62	8	1984
SYLCUR	65	9	1984
SYLCUR	67	10	1984
SYLCUR	66	9	1984
SYLCUR	65	9.5	1984
SYLCUR	62	9	1984
SYLCUR	63	8.5	1984
SYLCUR	64	8.5	1984
SYLCUR	65	9	1984
SYLCUR	65	9.5	1984
SYLCUR	65	10	1984
SYLCUR	64	9	1984
SYLCUR	66	9.5	1984
SYLCUR	67	9	1984
SYLCUR	66	9	1984
SYLCUR	65	9.5	1984
SYLCUR	66	9.5	1984
SYLCUR	64	9	1984
SYLCUR	66	9	1984
SYLCUR	65	8	1984
SYLCUR	68	9	1984
SYLCUR	65	10	1984
SYLCUR	65	9	1984
SYLCUR	64	9	1984
SYLCUR	66	8	1984
SYLCUR	66	8	1984
SYLCUR	66	8	1984
SYLCUR	66	9	1984
SYLCUR	66	9	1984
SYLCUR	68	9	1984
SYLCUR	68	9	1984
SYLCUR	62	8	1984
SYLCUR	65	7.5	1984
SYLCUR	65	8.5	1984
SYLCUR	67	10	1984
SYLCUR	64	9	1984
SYLCUR	69	9	1984
SYLCUR	65	9.5	1984
SYLCUR	68	10	1984
SYLCUR	67	11.8	1985
SYLCUR	67	8.2	1985
SYLCUR	67	9.2	1985
SYLCUR	68	9	1985
SYLCUR	66	11.5	1985
SYLCUR	68	9.8	1985
SYLCUR	69	10.1	1985
SYLCUR	68	10.3	1985
SYLCUR	69	12.2	1985
SYLCUR	66	10	1985
SYLCUR	65	9.3	1985
SYLCUR	68	9.2	1985
SYLCUR	69	9.1	1985
SYLCUR	66	10.4	1985
SYLCUR	70	11.1	1985
SYLCUR	65	11.1	1985
SYLCUR	58	9.2	1985
SYLCUR	67	9.2	1985
SYLCUR	66	9.2	1985
SYLCUR	65	10.2	1985
SYLCUR	70	14.4	1985
SYLCUR	66	14	1985
SYLCUR	66	11.3	1985
SYLCUR	68	9.9	1985
SYLCUR	67	9.8	1985
SYLCUR	69	10.8	1985
SYLCUR	69	9.7	1985
SYLCUR	67	10.6	1985
SYLCUR	69	12.6	1985
SYLCUR	67	8.8	1985
SYLCUR	70	10.8	1985
SYLCUR	67	9.2	1985
SYLCUR	65	9.6	1985
SYLCUR	67	9.2	1985
SYLCUR	63	9.2	1985
SYLCUR	71	9.7	1985
SYLCUR	67	9.8	1985
SYLCUR	66	9.5	1985
SYLCUR	69	10.3	1985
SYLCUR	68	11.6	1985
SYLCUR	67	10.6	1985
SYLCUR	68	9.9	1985
SYLCUR	64	9.8	1985
SYLCUR	62	8.5	1985
SYLCUR	66	12.1	1985
SYLCUR	66	12	1985
SYLCUR	66	9.2	1985
SYLCUR	64	10.2	1985
SYLCUR	68	10.3	1985
SYLCUR	65	10.4	1985
SYLCUR	66	9.6	1985
SYLCUR	66	10.4	1985
SYLCUR	68	10.3	1985
SYLCUR	65	9.2	1985
SYLCUR	69	11.1	1985
SYLCUR	66	9.9	1985
SYLCUR	68	9.6	1985
SYLCUR	65	9.6	1985
SYLCUR	65	9	1985
SYLCUR	65	8.7	1985
SYLCUR	66	13.6	1985
SYLCUR	66	9.5	1985
SYLCUR	66	9.6	1985
SYLCUR	66	9.7	1985
SYLCUR	66	9.9	1985
SYLCUR	65	9.7	1985
SYLCUR	69	9.6	1985
SYLCUR	66	9.7	1985
SYLCUR	70	10.1	1985
SYLCUR	65	9	1985
SYLCUR	65	7.9	1985
SYLCUR	69	10.2	1985
SYLCUR	69	10.5	1985
SYLCUR	65	10.4	1985
SYLCUR	66	14.9	1985
SYLCUR	69	12.1	1985
SYLCUR	66	10.9	1985
SYLCUR	66	14.8	1985
SYLCUR	68	10.6	1985
SYLCUR	66	10.3	1985
SYLCUR	67	11.5	1985
SYLCUR	66	10.8	1985
SYLCUR	68	12.1	1985
SYLCUR	68	13.2	1985
SYLCUR	65	11.7	1985
SYLCUR	66	11.6	1985
SYLCUR	67	10.3	1985
SYLCUR	67	10.7	1985
SYLCUR	66	9.3	1985
SYLCUR	66	9.5	1985
SYLCUR	66	9.6	1985
SYLCUR	65	9.4	1985
SYLCUR	63	9.2	1985
SYLCUR	69	9.2	1985
SYLCUR	65	10.5	1985
SYLCUR	70	10	1985
SYLCUR	70	11.5	1985
SYLCUR	65	9.5	1985
SYLCUR	67	10	1985
SYLCUR	69	10.4	1985
SYLCUR	65	10	1985
SYLCUR	70	10.9	1985
SYLCUR	68	11	1985
SYLCUR	66	9	1985
SYLCUR	65	10.1	1985
SYLCUR	67	11.1	1985
SYLCUR	63	9	1985
SYLCUR	68	10.5	1985
SYLCUR	67	10.5	1985
SYLCUR	61	9.2	1985
SYLCUR	67	10.6	1985
SYLCUR	67	9.9	1985
SYLCUR	65	10	1985
SYLCUR	70	9.3	1985
SYLCUR	66	8.8	1985
SYLCUR	67	9.5	1985
SYLCUR	70	10	1985
SYLCUR	64	9.4	1985
SYLCUR	69	9.5	1985
SYLCUR	66	10.1	1985
SYLCUR	67	9.4	1985
SYLCUR	66	9.9	1985
SYLCUR	65	10.9	1985
SYLCUR	66	8.6	1985
SYLCUR	68	11.2	1985
SYLCUR	66	12.6	1985
SYLCUR	69	10	1985
SYLCUR	68	9.8	1985
SYLCUR	65	10.9	1985
SYLCUR	66	11.1	1985
SYLCUR	67	11.7	1985
SYLCUR	67	10.2	1985
SYLCUR	66	11.9	1985
SYLCUR	69	13.8	1985
SYLCUR	64	12.4	1985
SYLCUR	68	11	1985
SYLCUR	66	14.4	1985
SYLCUR	64	11.7	1985
SYLCUR	68	11.5	1985
SYLCUR	65	10.9	1985
SYLCUR	67	9.7	1985
SYLCUR	66	10.2	1985
SYLCUR	64	9.2	1985
SYLCUR	69	11.7	1985
SYLCUR	68	10	1985
SYLCUR	69	9.3	1985
SYLCUR	65	10.9	1985
SYLCUR	66	10.2	1985
SYLCUR	65	9.6	1985
SYLCUR	67	10	1985
SYLCUR	67	10.9	1985
SYLCUR	66	12.2	1985
SYLCUR	67	10.5	1985
SYLCUR	67	10.5	1985
SYLCUR	68	10.5	1985
SYLCUR	68	12.2	1985
SYLCUR	69	10.6	1985
SYLCUR	69	13.6	1985
SYLCUR	67	10.6	1985
SYLCUR	67	9.9	1985
SYLCUR	69	9.8	1985
SYLCUR	68	10.2	1985
SYLCUR	66	10.2	1985
SYLCUR	66	8.9	1985
SYLCUR	64	10.7	1985
SYLCUR	65	9.7	1985
SYLCUR	68	9.8	1985
SYLCUR	69	9.8	1985
SYLCUR	65	9.6	1985
SYLCUR	66	10.2	1985
SYLCUR	69	9.2	1985
SYLCUR	67	8.7	1985
SYLCUR	65	9.4	1985
SYLCUR	64	9.4	1985
SYLCUR	67	10.5	1985
SYLCUR	68	9.9	1985
SYLCUR	63	11.6	1985
SYLCUR	71	10.6	1985
SYLCUR	66	13.2	1985
SYLCUR	68	9	1985
SYLCUR	66	10.5	1985
SYLCUR	64	9.5	1985
SYLCUR	67	10.3	1985
SYLCUR	65	9.3	1985
SYLCUR	70	10.7	1985
SYLCUR	68	11.6	1985
SYLCUR	68	9.5	1985
SYLCUR	66	10.4	1985
SYLCUR	69	10	1985
SYLCUR	64	10.3	1985
SYLCUR	67	14.5	1985
SYLCUR	66	9.5	1985
SYLCUR	65	13.9	1985
SYLCUR	68	10.4	1985
SYLCUR	69	10.8	1985
SYLCUR	65	9.7	1985
SYLCUR	65	11.3	1985
SYLCUR	70	10.7	1985
SYLCUR	65	9.5	1985
SYLCUR	68	10	1985
SYLCUR	64	10.4	1985
SYLCUR	69	10.8	1985
SYLCUR	68	9.4	1985
SYLCUR	68	11.4	1985
SYLCUR	66	9.8	1985
SYLCUR	66	11	1985
SYLCUR	65	9.7	1985
SYLCUR	65	10	1985
SYLCUR	68	9.5	1985
SYLCUR	66	9.9	1985
SYLCUR	67	10.5	1985
SYLCUR	66	10.1	1985
SYLCUR	67	8.8	1985
SYLCUR	66	9.5	1985
SYLCUR	64	8.9	1985
SYLCUR	65	7.1	1985
SYLCUR	69	10.6	1985
SYLCUR	66	9.5	1985
SYLCUR	66	10	1985
SYLCUR	67	9.7	1985
SYLCUR	69	9.5	1985
SYLCUR	68	9.9	1985
SYLCUR	67	9.8	1985
SYLCUR	70	11.5	1985
SYLCUR	65	9.9	1985
SYLCUR	61	10	1985
SYLCUR	66	10.5	1985
SYLCUR	68	10.5	1985
SYLCUR	65	9.6	1985
SYLCUR	65	9.9	1985
SYLCUR	65	9.5	1985
SYLCUR	66	9.8	1985
SYLCUR	70	10.3	1985
SYLCUR	65	9	1985
SYLCUR	64	8.7	1985
SYLCUR	67	11.1	1985
SYLCUR	67	9.6	1985
SYLCUR	67	10	1985
SYLCUR	69	10.3	1985
SYLCUR	69	10.8	1985
SYLCUR	67	9.8	1985
SYLCUR	68	11.2	1985
SYLCUR	70	9.9	1985
SYLCUR	67	9.6	1985
SYLCUR	65	8.4	1985
SYLCUR	69	9.6	1985
SYLCUR	66	9.1	1985
SYLCUR	66	11	1985
SYLCUR	62	8.9	1985
SYLCUR	66	10.2	1985
SYLCUR	67	9.3	1985
SYLCUR	69	10	1985
SYLCUR	65	10.4	1985
SYLCUR	68	10.3	1985
SYLCUR	65	10.1	1985
SYLCUR	65	9.3	1985
SYLCUR	66	9.8	1985
SYLCUR	68	9.5	1985
SYLCUR	66	9.4	1985
SYLCUR	68	11.8	1985
SYLCUR	70	9.2	1985
SYLCUR	65	9.6	1985
SYLCUR	68	9.6	1985
SYLCUR	65	9.8	1985
SYLCUR	65	9.5	1985
SYLCUR	65	10	1985
SYLCUR	65	9.2	1985
SYLCUR	65	9.3	1985
SYLCUR	64	9	1985
SYLCUR	67	9.6	1985
SYLCUR	65	9.8	1985
SYLCUR	64	9.6	1985
SYLCUR	69	10.3	1985
SYLCUR	64	10.8	1985
SYLCUR	67	8.8	1985
SYLCUR	65	9.1	1985
SYLCUR	67	9	1985
SYLCUR	64	9.3	1985
SYLCUR	70	9.2	1985
SYLCUR	66	9.2	1985
SYLCUR	68	9.2	1985
SYLCUR	65	9.4	1985
SYLCUR	70	10	1985
SYLCUR	66	10.8	1985
SYLCUR	68	9	1985
SYLCUR	68	10.2	1985
SYLCUR	65	9	1985
SYLCUR	64	9.5	1985
SYLCUR	72	11.6	1985
SYLCUR	68	9	1985
SYLCUR	69	10.6	1985
SYLCUR	67	10.7	1985
SYLCUR	67	10	1985
SYLCUR	67	11.2	1985
SYLCUR	69	11.1	1985
SYLCUR	64	10.1	1985
SYLCUR	65	9.8	1985
SYLCUR	67	10.4	1985
SYLCUR	67	9.2	1985
SYLCUR	67	9.4	1985
SYLCUR	68	10	1985
SYLCUR	68	9.5	1985
SYLCUR	66	9.7	1985
SYLCUR	63	10.6	1985
SYLCUR	68	9	1985
SYLCUR	69	9.5	1985
SYLCUR	69	9.1	1985
SYLCUR	65	9.7	1985
SYLCUR	63	8.5	1985
SYLCUR	66	9.3	1985
SYLCUR	65	9.5	1985
SYLCUR	67	9	1985
SYLCUR	68	8.8	1985
SYLCUR	67	8	1985
SYLCUR	70	9.5	1985
SYLCUR	66	10.1	1985
SYLCUR	68	9.9	1985
SYLCUR	67	9	1985
SYLCUR	63	8.8	1985
SYLCUR	65	9.9	1985
SYLCUR	67	9.4	1985
SYLCUR	66	8.8	1985
SYLCUR	66	9.1	1985
SYLCUR	66	10.2	1985
SYLCUR	65	9.2	1985
SYLCUR	66	9.8	1985
SYLCUR	65	9.7	1985
SYLCUR	66	9.3	1985
SYLCUR	65	9.6	1985
SYLCUR	67	9.3	1985
SYLCUR	65	9.9	1985
SYLCUR	67	10.2	1985
SYLCUR	66	9.2	1985
SYLCUR	66	10.1	1985
SYLCUR	68	10.1	1985
SYLCUR	66	10.2	1985
SYLCUR	66	10.1	1985
SYLCUR	65	9.3	1985
SYLCUR	67	9.3	1985
SYLCUR	68	9.6	1985
SYLCUR	68	9.2	1985
SYLCUR	67	9.4	1985
SYLCUR	70	9.4	1985
SYLCUR	66	9.3	1985
SYLCUR	66	9.7	1985
SYLCUR	68	10	1985
SYLCUR	67	8.6	1985
SYLCUR	65	8.8	1985
SYLCUR	64	10.3	1985
SYLCUR	65	10.2	1985
SYLCUR	65	9.5	1985
SYLCUR	66	10	1985
SYLCUR	63	9.6	1985
SYLCUR	65	9	1985
SYLCUR	68.5	10	1985
SYLCUR	66	10.5	1985
SYLCUR	66	11	1985
SYLCUR	68	9	1985
SYLCUR	65	11.5	1985
SYLCUR	65	11	1985
SYLCUR	63	8	1985
SYLCUR	62	9	1985
SYLCUR	67	10	1985
SYLCUR	67	11	1985
SYLCUR	64	11	1985
SYLCUR	67	10	1985
SYLCUR	66.5	10.5	1985
SYLCUR	68	10	1985
SYLCUR	66	11.5	1985
SYLCUR	67	10	1985
SYLCUR	67.5	10	1985
SYLCUR	64	10	1985
SYLCUR	64	11	1985
SYLCUR	66.5	9.5	1985
SYLCUR	65.5	9.5	1985
SYLCUR	65.5	12	1985
SYLCUR	65	14	1985
SYLCUR	64	10	1985
SYLCUR	64	9.5	1985
SYLCUR	69	10.5	1985
SYLCUR	68.5	9.5	1985
SYLCUR	65	9	1985
SYLCUR	65	11	1985
SYLCUR	65	10	1985
SYLCUR	66.5	8	1985
SYLCUR	66	9	1985
SYLCUR	66	10	1985
SYLCUR	66	10	1985
SYLCUR	68	9.5	1985
SYLCUR	64	10	1985
SYLCUR	67	11.5	1985
SYLCUR	67	9	1985
SYLCUR	66.5	9	1985
SYLCUR	67	11	1985
SYLCUR	67	11.5	1985
SYLCUR	69	10.5	1985
SYLCUR	62	12	1985
SYLCUR	70	10	1985
SYLCUR	67	8.5	1985
SYLCUR	68	9	1985
SYLCUR	67	11	1985
SYLCUR	66	10	1985
SYLCUR	65.5	9	1985
SYLCUR	68	9.5	1985
SYLCUR	65.5	10	1985
SYLCUR	66.5	8.5	1985
SYLCUR	68	9.5	1985
SYLCUR	67	8	1985
SYLCUR	64	14	1985
SYLCUR	63.5	9	1985
SYLCUR	66	10.5	1985
SYLCUR	65.5	11	1985
SYLCUR	68	10	1985
SYLCUR	67	10	1985
SYLCUR	66	13	1985
SYLCUR	65	11	1985
SYLCUR	64	12	1985
SYLCUR	62	11	1985
SYLCUR	66.5	12	1985
SYLCUR	62	11.5	1985
SYLCUR	68	12	1985
SYLCUR	65.5	11	1985
SYLCUR	63.5	13.5	1985
SYLCUR	64	10.5	1985
SYLCUR	63.5	10.5	1985
SYLCUR	66.5	9	1985
SYLCUR	65	11	1985
SYLCUR	68	11	1985
SYLCUR	66	11	1985
SYLCUR	65.5	9	1985
SYLCUR	65	8.5	1985
SYLCUR	63	12.5	1985
SYLCUR	67.5	9.5	1985
SYLCUR	66	11	1985
SYLCUR	64	8.5	1985
SYLCUR	64	9.5	1985
SYLCUR	66.5	10	1985
SYLCUR	65.5	10	1985
SYLCUR	68.5	11	1985
SYLCUR	64.5	11	1985
SYLCUR	64.5	11	1985
SYLCUR	60.5	11.5	1985
SYLCUR	64.5	11	1985
SYLCUR	68	10	1985
SYLCUR	64	10.5	1985
SYLCUR	65	11	1985
SYLCUR	65	13.5	1985
SYLCUR	68	12	1985
SYLCUR	68	11	1985
SYLCUR	67	9.5	1985
SYLCUR	70	10.5	1985
SYLCUR	64	9	1985
SYLCUR	63	11.5	1985
SYLCUR	67.5	10	1985
SYLCUR	68	10.5	1985
SYLCUR	67	10.5	1985
SYLCUR	68.5	9.5	1985
SYLCUR	63.5	10	1985
SYLCUR	64.5	9.5	1985
SYLCUR	66	13	1985
SYLCUR	67	10	1985
SYLCUR	66	10	1985
SYLCUR	64	10	1985
SYLCUR	68	10.5	1985
SYLCUR	65	11	1985
SYLCUR	65	11	1985
SYLCUR	66	11	1985
SYLCUR	66.5	10	1985
SYLCUR	64.5	9	1985
SYLCUR	65.5	10	1985
SYLCUR	66	7	1985
SYLCUR	66	10	1985
SYLCUR	64.5	12	1985
SYLCUR	69	11	1985
SYLCUR	62	10	1985
SYLCUR	64.5	10	1985
SYLCUR	62	9.5	1985
SYLCUR	67.5	9	1985
SYLCUR	63	10	1985
SYLCUR	65	10	1985
SYLCUR	68	10	1985
SYLCUR	65	11	1985
SYLCUR	67	10	1985
SYLCUR	63	9	1985
SYLCUR	66	10	1985
SYLCUR	68.5	10	1985
SYLCUR	69	10	1985
SYLCUR	68.5	10	1985
SYLCUR	65	9	1985
SYLCUR	64.5	10	1985
SYLCUR	64	10	1985
SYLCUR	65	10	1985
SYLCUR	67.5	10	1985
SYLCUR	64	11	1985
SYLCUR	62	10	1985
SYLCUR	64	9	1985
SYLCUR	64	9	1985
SYLCUR	61	8	1985
SYLCUR	61.5	10.5	1985
SYLCUR	67	12	1985
SYLCUR	68	10	1985
SYLCUR	68	9	1985
SYLCUR	67	10	1985
SYLCUR	64.5	9.5	1985
SYLCUR	66	10	1985
SYLCUR	66	9	1985
SYLCUR	66	9.5	1985
SYLCUR	66	11.5	1985
SYLCUR	67	11	1985
SYLCUR	68.5	11	1985
SYLCUR	63	10	1985
SYLCUR	65	9.5	1985
SYLCUR	67	11	1985
SYLCUR	66	9.5	1985
SYLCUR	65.5	10	1985
SYLCUR	68	10	1985
SYLCUR	65	11	1985
SYLCUR	66	10	1985
SYLCUR	65.5	9	1985
SYLCUR	67	11.5	1985
SYLCUR	69	10	1985
SYLCUR	64	9	1985
SYLCUR	67	9	1985
SYLCUR	67	9	1985
SYLCUR	65.5	9	1985
SYLCUR	64	9	1985
SYLCUR	66.5	10	1985
SYLCUR	64.5	9	1985
SYLCUR	65	10	1985
SYLCUR	65	10	1985
SYLCUR	65	10	1985
SYLCUR	65	9	1985
SYLCUR	64	9	1985
SYLCUR	66	8.5	1985
SYLCUR	63.5	11	1985
SYLCUR	65	11	1985
SYLCUR	64	9	1985
SYLCUR	64	10	1985
SYLCUR	69	12	1985
SYLCUR	65	11	1985
SYLCUR	66	10.5	1985
SYLCUR	65.5	9	1985
SYLCUR	63	10	1985
SYLCUR	65	11	1985
SYLCUR	67	10	1985
SYLCUR	66.5	10	1985
SYLCUR	62	10	1985
SYLCUR	68	9	1985
SYLCUR	64	9	1985
SYLCUR	68	10	1985
SYLCUR	68.5	10.5	1985
SYLCUR	66.5	9.5	1985
SYLCUR	64	9	1985
SYLCUR	66.5	9.5	1985
SYLCUR	67	9.5	1985
SYLCUR	68	10	1985
SYLCUR	65	10.5	1985
SYLCUR	68.5	10	1985
SYLCUR	67	10	1985
SYLCUR	64	10.5	1985
SYLCUR	66	10	1985
SYLCUR	67	10.5	1985
SYLCUR	63.5	10	1985
SYLCUR	64	10	1985
SYLCUR	64	9.5	1985
SYLCUR	63	10	1985
SYLCUR	69	10	1985
SYLCUR	66	10.5	1985
SYLCUR	67	12	1985
SYLCUR	66	10.5	1985
SYLCUR	67	10	1985
SYLCUR	66	10	1985
SYLCUR	63	10	1985
SYLCUR	64	10	1985
SYLCUR	66	10	1985
SYLCUR	66	10.5	1985
SYLCUR	67	10	1985
SYLCUR	67	10.5	1985
SYLCUR	68	11	1985
SYLCUR	65.5	11.5	1985
SYLCUR	67	10.5	1985
SYLCUR	68	11.5	1985
SYLCUR	64	9.5	1985
SYLCUR	63	10	1985
SYLCUR	64	9.5	1985
SYLCUR	67.5	11	1985
SYLCUR	63	10	1985
SYLCUR	67.5	10.5	1985
SYLCUR	65	11.5	1985
SYLCUR	67.5	10.5	1985
SYLCUR	64.5	10	1985
SYLCUR	64	10	1985
SYLCUR	69	11.5	1985
SYLCUR	66	11	1985
SYLCUR	68.5	10.5	1985
SYLCUR	67	10	1985
SYLCUR	67	10.5	1985
SYLCUR	65	10	1985
SYLCUR	63.5	9.5	1985
SYLCUR	67	10.5	1985
SYLCUR	66	11	1985
SYLCUR	66	10	1985
SYLCUR	64	10	1985
SYLCUR	67	10	1985
SYLCUR	64	11	1985
SYLCUR	67.5	9	1985
SYLCUR	67	10	1985
SYLCUR	65	11	1985
SYLCUR	64	10	1985
SYLCUR	65.5	10	1985
SYLCUR	64.5	9	1985
SYLCUR	63.5	10	1985
SYLCUR	67	10	1985
SYLCUR	66	9	1985
SYLCUR	67	11	1985
SYLCUR	64	10	1985
SYLCUR	65	11.5	1985
SYLCUR	64	11	1985
SYLCUR	64	11.5	1985
SYLCUR	67	10	1985
SYLCUR	68	9.5	1985
SYLCUR	66	11	1985
SYLCUR	65	11.5	1985
SYLCUR	65	9.5	1985
SYLCUR	64.5	10	1985
SYLCUR	66	11.5	1985
SYLCUR	65	10	1985
SYLCUR	64	10	1985
SYLCUR	66	12	1985
SYLCUR	67	10.5	1985
SYLCUR	66.5	10	1985
SYLCUR	68	10	1985
SYLCUR	68	10	1985
SYLCUR	66.5	10.5	1985
SYLCUR	64	9	1985
SYLCUR	66	10	1985
SYLCUR	64	10	1985
SYLCUR	67.5	11	1985
SYLCUR	68	10.5	1985
SYLCUR	62	10	1985
SYLCUR	68	10	1985
SYLCUR	63	10	1985
SYLCUR	65	12.5	1985
SYLCUR	66	10.5	1985
SYLCUR	66	10	1985
SYLCUR	67.5	10.5	1985
SYLCUR	65.5	10	1985
SYLCUR	63	10	1985
SYLCUR	66	11	1985
SYLCUR	61.5	10	1985
SYLCUR	67	10	1985
SYLCUR	68	11	1985
SYLCUR	66.5	11	1985
SYLCUR	67.5	9	1985
SYLCUR	64	9	1985
SYLCUR	66	10.5	1985
SYLCUR	68	10.5	1985
SYLCUR	66	10	1985
SYLCUR	64.5	13	1985
SYLCUR	69	10	1985
SYLCUR	66	12	1985
SYLCUR	64.5	10	1985
SYLCUR	64	9	1985
SYLCUR	66.5	13	1985
SYLCUR	66	11	1985
SYLCUR	67.5	9.5	1985
SYLCUR	69	10	1985
SYLCUR	68	12	1985
SYLCUR	62	9.5	1985
SYLCUR	65	10	1985
SYLCUR	64	9.5	1985
SYLCUR	65	10	1985
SYLCUR	63	10	1985
SYLCUR	65	10	1985
SYLCUR	64	9	1985
SYLCUR	65	12.5	1985
SYLCUR	66	10.5	1985
SYLCUR	65	9.5	1985
SYLCUR	68	11	1985
SYLCUR	64	9.5	1985
SYLCUR	68	11	1985
SYLCUR	66.5	10	1985
SYLCUR	67	10	1985
SYLCUR	65	11	1985
SYLCUR	67	10.5	1985
SYLCUR	66	11	1985
SYLCUR	67.5	11	1985
SYLCUR	63.5	10.5	1985
SYLCUR	67.5	10	1985
SYLCUR	66	11	1985
SYLCUR	65	10	1985
SYLCUR	66	9	1985
SYLCUR	63	10	1985
SYLCUR	64.5	13	1985
SYLCUR	66	9	1985
SYLCUR	67.5	10	1985
SYLCUR	64	9	1985
SYLCUR	65	11	1985
SYLCUR	66	11	1985
SYLCUR	65	9	1985
SYLCUR	65	11	1985
SYLCUR	66	13.5	1985
SYLCUR	66.5	10.5	1985
SYLCUR	67	10	1985
SYLCUR	67	11	1985
SYLCUR	66.5	11.5	1985
SYLCUR	63	11	1985
SYLCUR	65.5	10	1985
SYLCUR	64	9.5	1985
SYLCUR	64	10	1985
SYLCUR	68	11	1985
SYLCUR	66	11	1985
SYLCUR	63	9	1985
SYLCUR	64	9	1985
SYLCUR	64	10	1985
SYLCUR	66.5	10	1985
SYLCUR	66.5	10	1985
SYLCUR	66	9	1985
SYLCUR	64	10	1985
SYLCUR	64	11	1985
SYLCUR	64.5	9	1985
SYLCUR	66	10	1985
SYLCUR	66.5	9.5	1985
SYLCUR	65.5	11	1985
SYLCUR	65.5	10	1985
SYLCUR	66	10	1985
SYLCUR	67	10	1985
SYLCUR	64	10	1985
SYLCUR	69	9.5	1985
SYLCUR	65	11	1985
SYLCUR	71	10.5	1985
SYLCUR	63	9.5	1985
SYLCUR	66	10	1985
SYLCUR	66	11	1985
SYLCUR	63	9	1985
SYLCUR	65	9	1985
SYLCUR	65.5	10	1985
SYLCUR	64	10.5	1985
SYLCUR	64	9.5	1985
SYLCUR	64.5	10	1985
SYLCUR	64	10	1985
SYLCUR	65	10	1985
SYLCUR	68	10	1985
SYLCUR	63	10	1985
SYLCUR	63	9.5	1985
SYLCUR	64.5	10.5	1985
SYLCUR	60.5	11.5	1985
SYLCUR	66	9.5	1985
SYLCUR	61.5	10	1985
SYLCUR	65	11	1985
SYLCUR	66	10.5	1985
SYLCUR	66	10	1985
SYLCUR	66.5	10	1985
SYLCUR	66	10	1985
SYLCUR	65	10	1985
SYLCUR	65	9.5	1985
SYLCUR	68	11	1985
SYLCUR	67	9	1985
SYLCUR	65	9	1985
SYLCUR	64	9	1985
SYLCUR	64	10	1985
SYLCUR	68	10.5	1985
SYLCUR	67.5	10	1985
SYLCUR	69	11	1985
SYLCUR	65.5	9	1985
SYLCUR	64	10	1985
SYLCUR	66.5	10	1985
SYLCUR	66	10	1985
SYLCUR	68	9.5	1985
SYLCUR	65.5	10	1985
SYLCUR	67.5	10	1985
SYLCUR	65.5	10.5	1985
SYLCUR	67	12	1985
SYLCUR	64	10.5	1985
SYLCUR	66	11.5	1985
SYLCUR	66.5	10	1985
SYLCUR	66.5	11.5	1985
SYLCUR	64.5	10	1985
SYLCUR	67	11	1985
SYLCUR	63	9.5	1985
SYLCUR	67	9.5	1985
SYLCUR	66	9.5	1985
SYLCUR	66	11	1985
SYLCUR	65	9.5	1985
SYLCUR	65	9.5	1985
SYLCUR	65.5	11	1985
SYLCUR	68.5	10.5	1985
SYLCUR	65.5	9.5	1985
SYLCUR	65.5	9	1985
SYLCUR	65.5	10	1985
SYLCUR	68	10.5	1985
SYLCUR	64	11.5	1985
SYLCUR	67.5	9.5	1985
SYLCUR	65.5	10	1985
SYLCUR	66.5	11	1985
SYLCUR	67	10	1985
SYLCUR	68	11.5	1985
SYLCUR	64.5	9.5	1985
SYLCUR	65.5	12	1985
SYLCUR	67	10	1985
SYLCUR	66	11	1985
SYLCUR	64.5	10	1985
SYLCUR	66	10	1985
SYLCUR	69	10	1985
SYLCUR	65	10	1985
SYLCUR	64	9.5	1985
SYLCUR	68	10	1985
SYLCUR	66	10	1985
SYLCUR	67	10.5	1985
SYLCUR	65	8.5	1985
SYLCUR	68	11	1985
SYLCUR	67	11	1985
SYLCUR	67	10	1985
SYLCUR	64	10	1985
SYLCUR	64	10	1985
SYLCUR	66	11	1985
SYLCUR	61	11	1985
SYLCUR	63	10	1985
SYLCUR	70	12	1985
SYLCUR	66	11	1985
SYLCUR	67	11	1985
SYLCUR	64	9.5	1985
SYLCUR	65.5	10	1985
SYLCUR	66	12	1985
SYLCUR	68	11	1985
SYLCUR	64.5	9.5	1985
SYLCUR	64.5	11	1985
SYLCUR	65	10.5	1985
SYLCUR	66	9	1985
SYLCUR	66	11	1985
SYLCUR	67	11	1985
SYLCUR	66	10	1985
SYLCUR	64	10	1985
SYLCUR	66	10.5	1985
SYLCUR	64	8	1985
SYLCUR	65	9.5	1985
SYLCUR	67	10	1985
SYLCUR	66	8.5	1985
SYLCUR	65.5	10.5	1985
SYLCUR	69.5	12	1985
SYLCUR	69	10	1985
SYLCUR	65	9.5	1985
SYLCUR	64	9.5	1985
SYLCUR	65.5	10	1985
SYLCUR	64.5	9.5	1985
SYLCUR	67	11	1985
SYLCUR	66	8.5	1985
SYLCUR	63	9	1985
SYLCUR	65	10	1985
SYLCUR	66	9	1985
SYLCUR	66	9.5	1985
SYLCUR	68	10	1985
SYLCUR	66	9.5	1985
SYLCUR	69	11.5	1985
SYLCUR	66	10	1985
SYLCUR	67	9.5	1985
SYLCUR	67	10	1985
SYLCUR	64	9	1985
SYLCUR	66	11	1985
SYLCUR	67	10.5	1985
SYLCUR	68	13	1985
SYLCUR	68	10.5	1985
SYLCUR	65	10	1985
SYLCUR	67	9	1985
SYLCUR	66	11	1985
SYLCUR	66	9.5	1985
SYLCUR	66	10	1985
SYLCUR	68	9	1985
SYLCUR	67	9	1985
SYLCUR	66	9	1985
SYLCUR	67	11	1985
SYLCUR	67	10	1985
SYLCUR	68	10	1985
SYLCUR	69	9	1985
SYLCUR	64	9	1985
SYLCUR	67	9	1985
SYLCUR	69	9	1985
SYLCUR	66	9	1985
SYLCUR	63.5	8.5	1985
SYLCUR	67	9	1985
SYLCUR	63.5	9	1985
SYLCUR	66	10	1985
SYLCUR	65	10	1985
SYLCUR	64	9	1985
SYLCUR	67	10	1985
SYLCUR	64.5	9.5	1985
SYLCUR	64	9	1985
SYLCUR	65.5	10	1985
SYLCUR	65	9	1985
SYLCUR	66	8	1985
SYLCUR	66	9	1985
SYLCUR	63.5	8.5	1985
SYLCUR	66.5	9	1985
SYLCUR	64.5	9	1985
SYLCUR	66	9	1985
SYLCUR	67.5	10	1985
SYLCUR	65.5	10	1985
SYLCUR	65	9	1985
SYLCUR	66	10.5	1985
SYLCUR	66	9	1985
SYLCUR	68	9	1985
SYLCUR	65.5	10.5	1985
SYLCUR	66	10	1985
SYLCUR	67.5	9	1985
SYLCUR	70.5	10	1985
SYLCUR	68	8.5	1985
SYLCUR	63.5	9	1985
SYLCUR	67	9.5	1985
SYLCUR	67	9	1985
SYLCUR	65.5	9	1985
SYLCUR	65	9	1985
SYLCUR	65	9	1985
SYLCUR	67	9	1985
SYLCUR	65.5	10	1985
SYLCUR	65	10	1985
SYLCUR	63	9.5	1985
SYLCUR	65	10	1985
[truncated: 26,803 more rows]
